# Supplementary material for: PSCC: Sensitive and Reliable Population-Scale Copy Number Variation Detection Method Based on Low Coverage Sequencing
Source: PLoS One. 2014 Jan 21;9(1):e85096. doi: 10.1371/journal.pone.0085096 (PMC3897425; doi:10.1371/journal.pone.0085096)
Supplement: Table S1 — Statistics of sequence date of all samples mentioned in the paper. (XLS) [file pone.0085096.s002.xls]

## Sheet: CS
Sample	Reads (M)	Production (GB)	Alignment (%)	Coverage (%)	Depth
HG00418	171.87	17.19	91.22	97.34	5.2
HG00421	177.3	17.73	90.96	97.49	5.4
HG00422	169.38	16.94	90.8	96.85	5.11
HG00427	163.37	16.34	91.19	97.03	4.94
HG00428	168.38	16.84	91.2	96.85	5.1
HG00436	123.56	12.36	91.08	93.87	3.76
HG00437	167.02	16.7	91.14	96.78	5.05
HG00442	164.97	16.5	90.36	97.29	5.25
HG00443	152.93	15.29	90.23	96.73	4.86
HG00448	166.41	16.64	90.23	97.37	5.3
HG00472	172.36	17.24	90.75	97.46	5.27
HG00473	186.45	18.65	89.9	97.46	5.75
HG00475	155	15.5	90.69	96.68	4.76
HG00476	158.03	15.8	90.36	96.28	4.82
HG00478	170.37	17.04	90.55	97.19	5.18
HG00479	166.22	16.62	90.84	96.91	5.07
HG00500	168.24	16.82	89.91	97.2	5.2
HG00513	160.63	16.06	89.81	96.6	5.12
HG00524	178.09	17.81	90.94	97.47	5.42
HG00525	151	15.1	89.55	96.47	4.8
HG00530	196.44	19.64	89.65	98.23	6.15
HG00531	211.23	21.12	90.15	97.87	6.63
HG00533	152.66	15.27	90.33	96.53	4.7
HG00534	197.67	19.77	90.02	97.55	6.07
HG00536	222.68	22.27	89.76	98.39	6.98
HG00537	166.49	16.65	90.53	96.95	5.31
HG00542	214.97	21.5	90.17	98.31	6.76
HG00556	220.68	22.07	89.96	98.27	6.9
HG00557	153.36	15.34	89.71	96.54	4.88
HG00580	204.97	20.5	90.46	98.31	6.45
HG00583	218.41	21.84	90.5	98.45	6.87
HG00584	185.7	18.57	90.56	97.31	5.69
HG00619	161.83	16.18	90.58	96.81	4.87
HG00620	181.23	18.12	90.46	97.26	5.54
HG00653	166.48	16.65	90.7	97.14	5.05
HG00656	165.18	16.52	82.54	96.44	4.89
HG00657	168.15	16.81	82.69	96.27	4.97
HG00663	185.23	18.52	90.13	97.32	5.62
HG00671	158.47	15.85	82.97	96.24	4.72
HG00672	151.85	15.18	83.3	95.76	4.55
HG00683	171.56	17.16	90.09	97.27	5.27
HG00684	193.55	19.35	90.28	97.45	5.93
HG00690	94.43	9.44	89.71	89.3	3.28
HG00698	96.15	9.61	89.96	83.96	3.42
HG00699	91.66	9.17	89.85	82	3.28
NA18524	191.38	19.14	85.1	96.76	5.67
NA18526	192.02	19.2	90.64	97.25	5.95
NA18529	174.95	17.49	90.46	96.53	5.41
NA18532	170.17	17.02	89.53	96.2	5.24
NA18537	184.52	18.45	88.36	96.85	5.57
NA18540	102.69	10.27	87.29	89.09	3.3
NA18542	180.76	18.08	88.97	96.88	5.47
NA18545	170.1	17.01	90.44	96.36	5.32
NA18547	154.69	15.47	90.89	96.1	4.76
NA18550	174.89	17.49	87.98	96.47	5.28
NA18552	168.84	16.88	87.97	96.28	5.07
NA18555	167.64	16.76	90.63	96.36	5.16
NA18558	163.92	16.39	88.23	96.37	4.92
NA18561	186.86	18.69	90.83	97.63	5.77
NA18562	153.12	15.31	89.01	95.78	4.6
NA18563	192.87	19.29	90.73	97.83	5.95
NA18564	162.81	16.28	87.22	96.15	4.93
NA18566	183.92	18.39	91.06	97.21	5.68
NA18570	178.75	17.88	91.24	97.07	5.52
NA18571	172.32	17.23	86.41	96.26	5.19
NA18572	188.92	18.89	89.58	97.53	5.77
NA18573	172.29	17.23	89.14	96.66	5.34
NA18576	183.43	18.34	86.24	96.75	5.51
NA18577	171.58	17.16	90.6	96.67	5.24
NA18579	199.58	19.96	89.21	97.37	6.11
NA18582	175.76	17.58	87.52	96.68	5.36
NA18592	177.25	17.73	86.8	96.62	5.35
NA18593	178.32	17.83	90.02	96.89	5.45
NA18594	182.21	18.22	90.01	97.17	5.6
NA18603	66.31	6.63	90.42	81.93	2.51
NA18605	165.73	16.57	88.38	96.48	5.09
NA18608	166.07	16.61	90.15	96.77	5.1
NA18609	180.33	18.03	89.9	97.53	5.51
NA18611	165.32	16.53	88.51	96.29	5.08
NA18612	175.77	17.58	88.7	97.08	5.41
NA18620	173.25	17.33	89.54	96.61	5.34
NA18621	167.19	16.72	89.87	95.35	5.19
NA18622	182.2	18.22	89.56	97.02	5.59
NA18623	167.81	16.78	90.01	95.74	5.18
NA18624	173.39	17.34	88.46	96.89	5.29
NA18632	186.15	18.62	88.86	97.41	5.66
NA18633	199.23	19.92	90.56	97.77	6.12
NA18635	170.91	17.09	90.4	96.87	5.21
NA18636	182.95	18.29	89.78	97.34	5.6
NA18637	179.98	18	88.08	97.15	5.43

## Sheet: DS
Sample	Reads (M)	Production (GB)	Alignment (%)	Coverage (%)	Depth
DS1110	47.94	4.79	88.85	61.19	1.72
DS1111	55.64	5.56	89.73	67.88	1.85
DS1113	53.5	5.35	89.19	66.02	1.81
DS1117	43.19	4.32	88.9	60.42	1.68
DS1118	51.49	5.15	89.01	66.12	1.8
DS1119	51.03	5.1	89.75	66.61	1.81
DS1120	46.6	4.66	89.05	62.94	1.72
DS1121	44.93	4.49	88.89	61.07	1.7
DS1123	52.13	5.21	87.77	63.12	1.77
DS1126	51.99	5.2	87.06	62.42	1.75
DS1127	50.17	5.02	87.28	60.77	1.73
DS1128	44.47	4.45	87.97	57.96	1.65
DS1129	51.18	5.12	88.09	62.51	1.74
DS1130	38.72	3.87	88.33	52.7	1.57
DS1131	40.76	4.08	87.46	53.54	1.58
DS1132	40.13	4.01	88.54	54.07	1.58
DS1135	35.19	3.52	88.96	52.29	1.54
DS1136	56.44	5.64	88.3	67.16	1.86
DS1137	42.97	4.3	88.22	57.85	1.66
DS1138	41.09	4.11	87.55	57.08	1.65
DS1139	37.82	3.78	87.44	53.91	1.62
DS1140	47.69	4.77	88.25	62.33	1.74
DS1141	35.92	3.59	87.98	53.28	1.57
DS1142	33.9	3.39	87.52	51.13	1.54
DS1143	34.85	3.48	87.84	52.65	1.55
DS1144	43.05	4.3	87.73	59.09	1.68
DS1145	40.31	4.03	87.79	57.66	1.64
DS1146	53.51	5.35	85.26	61.95	1.76
DS1147	61.73	6.17	84.37	65.16	1.87
DS1148	56.62	5.66	84.4	62.9	1.81
DS1150	47.08	4.71	84.57	57.7	1.68
DS1151	52.18	5.22	84.83	61.36	1.75
DS1154	42.81	4.28	83.81	52.49	1.61
DS1156	54.49	5.45	84.41	61.27	1.78

## Sheet: DC
Sample	Reads (M)	Production (GB)	Alignment (%)	Coverage (%)	Depth
DC0001	123.3	6.04	94.56	71.03	2.45
DC0002	122.86	6.02	94.69	79.26	2.3
DC0003	127.6	6.25	94.66	75.23	2.44
DC0004	122.72	6.01	94.2	78.95	2.3
DC0005	144.69	7.09	94.68	83.49	2.56
DC0006	149.27	7.31	94.67	83.83	2.62
DC0007	142.66	6.99	94.04	80.51	2.56
DC0008	137.72	6.75	94.7	82.73	2.47
DC0009	95.23	4.67	94.43	70.8	1.97
DC0010	140.35	6.88	94.25	83.07	2.49
DC0011	131.69	6.45	94.22	81.37	2.38
DC0012	144.88	7.1	94.5	83.6	2.57
DC0013	108.93	5.34	94.2	75.17	2.14
DC0014	121.2	5.94	93.92	78.69	2.26
DC0015	109.94	5.39	94.26	75.4	2.15
DC0016	123.48	6.05	94.07	79.42	2.28
DC0017	111.41	5.46	94.11	74.87	2.17
DC0018	104.52	5.12	94.22	73.89	2.09
DC0019	107.37	5.26	94.49	69.92	2.21
DC0020	103.82	5.09	93.89	73.91	2.06
DC0021	107.83	5.28	93.93	74.92	2.11
DC0022	95.73	4.69	94.3	68.88	1.93
DC0023	103.34	5.06	94.6	71.16	2.01
DC0024	101.36	4.97	94.31	69.77	2
DC0025	99.53	4.88	94.26	68.37	2
DC0026	116.05	5.69	94.15	71.89	2.19
DC0027	106.05	5.2	94.3	71.2	2.06
DC0028	112.74	5.52	94.4	71.28	2.15
DC0029	90.61	4.44	94.11	67.39	1.87
DC0030	99.93	4.9	94.59	68.82	2.01
DC0031	111.79	5.48	94.88	74.21	2.1
DC0032	110.94	5.44	94.78	72.88	2.1
DC0033	96.73	4.74	94.74	65.69	1.96
DC0034	130.58	6.4	94.57	73.62	2.52
